# Supplementary material for: Association between Conflicts of Interest Disclosure and Quality of Clinical Practice Guidelines in Japan: A Meta-Epidemiological Study
Source: J Pers Med. 2023 Dec 17;13(12):1722. doi: 10.3390/jpm13121722 (PMC10744963; doi:10.3390/jpm13121722)
Supplement: Supplementary file 1 [file jpm-13-01722-s001.zip]

Archive with 1 entries (1 files):
- jpm-2756405-supplementary.pdf
